# Supplementary material for: High-throughput determination of RNA tertiary contact thermodynamics by quantitative DMS chemical mapping
Source: Nucleic Acids Res. 2024 Jul 31;52(16):9953–65. doi: 10.1093/nar/gkae633 (PMC11381326; doi:10.1093/nar/gkae633)
Supplement: gkae633_Supplemental_Files [file gkae633_supplemental_files.zip]

Archive with 5 entries (5 files):
- Primers.xlsx
- qDMS_ttr_paper_supplemental_w_response.docx
- Sequences.xlsx
- supplemental_table_1.xlsx
- supplemental_table_2.xlsx
