# Supplementary material for: High-throughput determination of RNA tertiary contact thermodynamics by quantitative DMS chemical mapping
Source: Nucleic Acids Res. 2024 Jul 31;52(16):9953–65. doi: 10.1093/nar/gkae633 (PMC11381326; doi:10.1093/nar/gkae633)
Supplement: gkae633_Supplemental_Files [file gkae633_supplemental_files.zip › Primers.xlsx]

## Sheet: Primer Sequences
Assembly Primers
Primer Name	Primer Sequence
minittr-6-2HP-ref-p1	TTCTAATACGACTCACTATAGGTACTATGT
minittr-6-2HP-ref-p2	CTTTACACGCTACTCGCATGCCTTTGGTACATAGTACCTATAGTGAGTCGTATT
minittr-6-2HP-ref-p3	TGCGAGTAGCGTGTAAAGTTGATATGGATTTACTCCGAGGAGACGAACTACCACGAACAG
minittr-6-2HP-ref-p4	CGGAGACGCCACGGGTAGAGTTTCCCCTGTTCGTGGTAGTTCGTCTCCTC
minittr-6-2HP-ref-p5	CGTGGCGTCTCCGTTTGACGAGTAAGTCCTAAGTCAACAAAGTCCGCGAGTAGCGGACA
minittr-6-2HP-ref-p6	GTTGTTGTTGTTGTTTCTTTGTGTCCGCTACTCGCG
minittr_6_uucg-p1	TTCTAATACGACTCACTATAGGAACAGCACTTCGGTGCAAACAGCTCGAGTAGAG
minittr_6_uucg-p2	GTTCGTCTCCTCGGAGTAAATCCATATCAACTTTCAGCTCTACTCGAGCTGTTTGC
minittr_6_uucg-p3	ACTCCGAGGAGACGAACTACCACGAACAGGCTTCGGTCTACCCGTGGCGTCTCCGTT
minittr_6_uucg-p4	GTTGTTGTTGTTGTTTCTTTGTTGACTTAGGACTTACTCGTCAAACGGAGACGCCACGGG
minittr_6_no_tlr-p1	TTCTAATACGACTCACTATAGGAACAGCACTTCGGTGCAAACAGCTCGAGTAGAGCTGA
minittr_6_no_tlr-p2	AGTTCGTCTCCTCGGAGTAAATCCTTCAACTTTCAGCTCTACTCGAGCTGTTTGC
minittr_6_no_tlr-p3	CTCCGAGGAGACGAACTACCACGAACAGGGGAAACTCTACCCGTGGCGTCTCCGTTTGAC
minittr_6_no_tlr-p4	GTTGTTGTTGTTGTTTCTTTGTTGAAGGACTTACTCGTCAAACGGAGACGCC
minittr_6_no_ires-p2	GACGTCTCCTCGGAGTAAATCCATATCAACTTTCAGCTCTACTCGAGCTGTTTGC
minittr_6_no_ires-p3	ACTCCGAGGAGACGTCACGAACAGGGGAAACTCTACCCGTGACGTCTCCGTT
minittr_6_no_ires-p4	GTTGTTGTTGTTGTTTCTTTGTTGACTTAGGACTTACTCGTCAAACGGAGACGTCACGGG
minittr_6_no_3_3_junc-p2	GTAGTTCGTCTCCTCGGAGTAAATCCATATCAACTTTCAGCTCTACTCGAGCTGTTTGC
minittr_6_no_3_3_junc-p3	TCCGAGGAGACGAACTACCACTAGGGGAAACTCTAGTGGCGTCTCCGTTTGACGAGTAAG
minittr_6_no_3_3_junc-p4	GTTGTTGTTGTTGTTTCTTTGTTGACTTAGGACTTACTCGTCAAACGGAGACGC
minittr_6_h1_3bp_insertion-p2	GTTCGTCTCCTCGGAGTAGTTAATCCATATCAACTTTCAGCTCTACTCGAGCTGTTTGC
minittr_6_h1_3bp_insertion-p3	ACTCCGAGGAGACGAACTACCACGAACAGGGGAAACTCTACCCGTGGCGTCTCCGTTTGA
minittr_6_h1_3bp_insertion-p4	GTTGTTGTTGTTGTTTCTTTGTTGACTTAGGACTAACTACTCGTCAAACGGAGACGCCA
minittr_6_h2_3bp_insertion-p2	TGGTAGTTCGTCTAATCCTCGGAGTAAATCCATATCAACTTTCAGCTCTACTCGAGCTGT
minittr_6_h2_3bp_insertion-p3	CGAGGATTAGACGAACTACCACGAACAGGGGAAACTCTACCCGTGGCGTCTAATCCGTTT
minittr_6_h2_3bp_insertion-p4	GTTGTTGTTGTTGTTTCTTTGTTGACTTAGGACTTACTCGTCAAACGGATTAGACGCCAC
minittr_6_h3_3bp_insertion-p2	GGTAGTTCGTCTCCTCGGAGTAAATCCATATCAACTTTCAGCTCTACTCGAGCTGTTTGC
minittr_6_h3_3bp_insertion-p3	CCGAGGAGACGAACTACCTCTACGAACAGGGGAAACTCTACCCGTAGAGGCGTCTCCGTT
minittr_6_h3_3bp_insertion-p4	GTTGTTGTTGTTGTTTCTTTGTTGACTTAGGACTTACTCGTCAAACGGAGACGCCTCT
triloop_p5_rev_seq_primer	CAAGCAGAAGACGGCATACGAGATCGGTCTCGGCATTCCTGCTGAACCGCTCTTCCGATCTGGTACTATGTACCAAAG
Initial PCR Primers
Primer Name	Primer Sequence
t7_fwd_p_pur	TTCTAATACGACTCACTATAGG
tail_rev_p_pur	GTTGTTGTTGTTGTTTCTTT
RT Primers
Primer Name	Primer Sequence
RTB000	AATGATACGGCGACCACCGAGATCTACACTCTTTCCCTACACGACGCTCTTCCGATCTACCAGGCGCTGGGTTGTTGTTGTTGTTTCTTT
RTB001	AATGATACGGCGACCACCGAGATCTACACTCTTTCCCTACACGACGCTCTTCCGATCTGAGGCCTTGGCCGTTGTTGTTGTTGTTTCTTT
RTB002	AATGATACGGCGACCACCGAGATCTACACTCTTTCCCTACACGACGCTCTTCCGATCTCTTTAAAATATAGTTGTTGTTGTTGTTTCTTT
RTB003	AATGATACGGCGACCACCGAGATCTACACTCTTTCCCTACACGACGCTCTTCCGATCTTGACTTGCACATGTTGTTGTTGTTGTTTCTTT
RTB004	AATGATACGGCGACCACCGAGATCTACACTCTTTCCCTACACGACGCTCTTCCGATCTTGCGCCATTGCTGTTGTTGTTGTTGTTTCTTT
RTB005	AATGATACGGCGACCACCGAGATCTACACTCTTTCCCTACACGACGCTCTTCCGATCTACAAAATGGTGGGTTGTTGTTGTTGTTTCTTT
RTB006	AATGATACGGCGACCACCGAGATCTACACTCTTTCCCTACACGACGCTCTTCCGATCTCTGCGTGCAAACGTTGTTGTTGTTGTTTCTTT
RTB007	AATGATACGGCGACCACCGAGATCTACACTCTTTCCCTACACGACGCTCTTCCGATCTGATTTGCACCTAGTTGTTGTTGTTGTTTCTTT
RTB008	AATGATACGGCGACCACCGAGATCTACACTCTTTCCCTACACGACGCTCTTCCGATCTGGTATATGTACAGTTGTTGTTGTTGTTTCTTT
RTB009	AATGATACGGCGACCACCGAGATCTACACTCTTTCCCTACACGACGCTCTTCCGATCTCCCGCGCTGGGTGTTGTTGTTGTTGTTTCTTT
RTB010	AATGATACGGCGACCACCGAGATCTACACTCTTTCCCTACACGACGCTCTTCCGATCTATGCATGCACAGGTTGTTGTTGTTGTTTCTTT
RTB011	AATGATACGGCGACCACCGAGATCTACACTCTTTCCCTACACGACGCTCTTCCGATCTTAATGCAACTTCGTTGTTGTTGTTGTTTCTTT
RTB012	AATGATACGGCGACCACCGAGATCTACACTCTTTCCCTACACGACGCTCTTCCGATCTGCAAATGTGCTAGTTGTTGTTGTTGTTTCTTT
RTB013	AATGATACGGCGACCACCGAGATCTACACTCTTTCCCTACACGACGCTCTTCCGATCTTGGCGAACATGGGTTGTTGTTGTTGTTTCTTT
RTB014	AATGATACGGCGACCACCGAGATCTACACTCTTTCCCTACACGACGCTCTTCCGATCTCTTTCCCACACTGTTGTTGTTGTTGTTTCTTT
RTB015	AATGATACGGCGACCACCGAGATCTACACTCTTTCCCTACACGACGCTCTTCCGATCTAACGTGTGTGACGTTGTTGTTGTTGTTTCTTT
RTB016	AATGATACGGCGACCACCGAGATCTACACTCTTTCCCTACACGACGCTCTTCCGATCTGCCTGGGTGGCTGTTGTTGTTGTTGTTTCTTT
RTB017	AATGATACGGCGACCACCGAGATCTACACTCTTTCCCTACACGACGCTCTTCCGATCTTGACCATGTATAGTTGTTGTTGTTGTTTCTTT
RTB018	AATGATACGGCGACCACCGAGATCTACACTCTTTCCCTACACGACGCTCTTCCGATCTAAGGACCACTGGGTTGTTGTTGTTGTTTCTTT
RTB019	AATGATACGGCGACCACCGAGATCTACACTCTTTCCCTACACGACGCTCTTCCGATCTCTTATTACACACGTTGTTGTTGTTGTTTCTTT
RTB020	AATGATACGGCGACCACCGAGATCTACACTCTTTCCCTACACGACGCTCTTCCGATCTTATGCCCCAAATGTTGTTGTTGTTGTTTCTTT
RTB021	AATGATACGGCGACCACCGAGATCTACACTCTTTCCCTACACGACGCTCTTCCGATCTCCAATGGGTGTAGTTGTTGTTGTTGTTTCTTT
RTB022	AATGATACGGCGACCACCGAGATCTACACTCTTTCCCTACACGACGCTCTTCCGATCTAGCCAAAACTGGGTTGTTGTTGTTGTTTCTTT
RTB023	AATGATACGGCGACCACCGAGATCTACACTCTTTCCCTACACGACGCTCTTCCGATCTGTGTGTTTGCCCGTTGTTGTTGTTGTTTCTTT
RTB025	AATGATACGGCGACCACCGAGATCTACACTCTTTCCCTACACGACGCTCTTCCGATCTACCAGTTTTAATGTTGTTGTTGTTGTTTCTTT
RTB026	AATGATACGGCGACCACCGAGATCTACACTCTTTCCCTACACGACGCTCTTCCGATCTCGGGCACGGCGGGTTGTTGTTGTTGTTTCTTT
RTB027	AATGATACGGCGACCACCGAGATCTACACTCTTTCCCTACACGACGCTCTTCCGATCTTTACTGGCCGCAGTTGTTGTTGTTGTTTCTTT
RTB028	AATGATACGGCGACCACCGAGATCTACACTCTTTCCCTACACGACGCTCTTCCGATCTCTAGCAATGTGAGTTGTTGTTGTTGTTTCTTT
RTB029	AATGATACGGCGACCACCGAGATCTACACTCTTTCCCTACACGACGCTCTTCCGATCTGCCATGCCAACCGTTGTTGTTGTTGTTTCTTT
RTB030	AATGATACGGCGACCACCGAGATCTACACTCTTTCCCTACACGACGCTCTTCCGATCTTAGTACTGCCAGGTTGTTGTTGTTGTTTCTTT
RTB031	AATGATACGGCGACCACCGAGATCTACACTCTTTCCCTACACGACGCTCTTCCGATCTAGTCGTGATGTTGTTGTTGTTGTTGTTTCTTT
Sequencing Primers
Primer Name	Primer Sequence
uucg_p5_rev_primer	CAAGCAGAAGACGGCATACGAGATCGGTCTCGGCATTCCTGCTGAACCGCTCTTCCGATCTGGAACAGCACTTCGGTGCAAA
universal_fwd_seq_primer	AATGATACGGCGACCACCGAGATCTACACTCTTTCCCTACACGACGCTCTTCCG

## Sheet: Primer Assembly
Template	Primers
	P1	P2	P3	P4	P5	P6
minittr-6-2HP-ref	minittr-6-2HP-ref-p1	minittr-6-2HP-ref-p2	minittr-6-2HP-ref-p3	minittr-6-2HP-ref-p4	minittr-6-2HP-ref-p5	minittr-6-2HP-ref-p6
minittr_6_uucg	minittr_6_uucg-p1	minittr_6_uucg-p2	minittr_6_uucg-p3	minittr_6_uucg-p4	-	-
minittr_6_no_tlr	minittr_6_no_tlr-p1	minittr_6_no_tlr-p2	minittr_6_no_tlr-p3	minittr_6_no_tlr-p4	-	-
minittr_6_no_ires	minittr_6_no_tlr-p2	minittr_6_no_ires-p2	minittr_6_no_ires-p3	minittr_6_no_ires-p4	-	-
minittr_6_no_3_3_junc	minittr_6_no_tlr-p3	minittr_6_no_3_3_junc-p2	minittr_6_no_3_3_junc-p3	minittr_6_no_3_3_junc-p4	-	-
minittr_6_h1_3bp_insertion	minittr_6_no_tlr-p4	minittr_6_h1_3bp_insertion-p2	minittr_6_h1_3bp_insertion-p3	minittr_6_h1_3bp_insertion-p4	-	-
minittr_6_h2_3bp_insertion	minittr_6_no_tlr-p5	minittr_6_h2_3bp_insertion-p2	minittr_6_h2_3bp_insertion-p3	minittr_6_h2_3bp_insertion-p4	-	-
minittr_6_h3_3bp_insertion	minittr_6_no_tlr-p6	minittr_6_h3_3bp_insertion-p2	minittr_6_h3_3bp_insertion-p3	minittr_6_h3_3bp_insertion-p4	-	-
