# Supplementary material for: High-throughput determination of RNA tertiary contact thermodynamics by quantitative DMS chemical mapping
Source: Nucleic Acids Res. 2024 Jul 31;52(16):9953–65. doi: 10.1093/nar/gkae633 (PMC11381326; doi:10.1093/nar/gkae633)
Supplement: gkae633_Supplemental_Files [file gkae633_supplemental_files.zip › Sequences.xlsx]

## Sheet: Sheet1
Template Name	DNA Sequence
minittr and minittr mutations
minittr-6-2HP-ref	TTCTAATACGACTCACTATAGGTACTATGTACCAAAGGCATGCGAGTAGCGTGTAAAGTTGATATGGATTTACTCCGAGGAGACGAACTACCACGAACAGGGGAAACTCTACCCGTGGCGTCTCCGTTTGACGAGTAAGTCCTAAGTCAACAAAGTCCGCGAGTAGCGGACACAAAGAAACAACAACAACAAC
minittr_6_uucg	TTCTAATACGACTCACTATAGGAACAGCACTTCGGTGCAAACAGCTCGAGTAGAGCTGAAAGTTGATATGGATTTACTCCGAGGAGACGAACTACCACGAACAGGCTTCGGTCTACCCGTGGCGTCTCCGTTTGACGAGTAAGTCCTAAGTCAACAAAGAAACAACAACAACAAC
minittr_6_no_tlr	TTCTAATACGACTCACTATAGGAACAGCACTTCGGTGCAAACAGCTCGAGTAGAGCTGAAAGTTGAAGGATTTACTCCGAGGAGACGAACTACCACGAACAGGGGAAACTCTACCCGTGGCGTCTCCGTTTGACGAGTAAGTCCTTCAACAAAGAAACAACAACAACAAC
minittr_6_no_ires	TTCTAATACGACTCACTATAGGAACAGCACTTCGGTGCAAACAGCTCGAGTAGAGCTGAAAGTTGATATGGATTTACTCCGAGGAGACGTCACGAACAGGGGAAACTCTACCCGTGACGTCTCCGTTTGACGAGTAAGTCCTAAGTCAACAAAGAAACAACAACAACAAC
minittr_6_no_3_3_junc	TTCTAATACGACTCACTATAGGAACAGCACTTCGGTGCAAACAGCTCGAGTAGAGCTGAAAGTTGATATGGATTTACTCCGAGGAGACGAACTACCACTAGGGGAAACTCTAGTGGCGTCTCCGTTTGACGAGTAAGTCCTAAGTCAACAAAGAAACAACAACAACAAC
minittr_6_h1_3bp_insertion	TTCTAATACGACTCACTATAGGAACAGCACTTCGGTGCAAACAGCTCGAGTAGAGCTGAAAGTTGATATGGATTAACTACTCCGAGGAGACGAACTACCACGAACAGGGGAAACTCTACCCGTGGCGTCTCCGTTTGACGAGTAGTTAGTCCTAAGTCAACAAAGAAACAACAACAACAAC
minittr_6_h2_3bp_insertion	TTCTAATACGACTCACTATAGGAACAGCACTTCGGTGCAAACAGCTCGAGTAGAGCTGAAAGTTGATATGGATTTACTCCGAGGATTAGACGAACTACCACGAACAGGGGAAACTCTACCCGTGGCGTCTAATCCGTTTGACGAGTAAGTCCTAAGTCAACAAAGAAACAACAACAACAAC
minittr_6_h3_3bp_insertion	TTCTAATACGACTCACTATAGGAACAGCACTTCGGTGCAAACAGCTCGAGTAGAGCTGAAAGTTGATATGGATTTACTCCGAGGAGACGAACTACCTCTACGAACAGGGGAAACTCTACCCGTAGAGGCGTCTCCGTTTGACGAGTAAGTCCTAAGTCAACAAAGAAACAACAACAACAAC
mtt6_mutations_set_1
CAUGG_CCUAAA	TTCTAATACGACTCACTATAGGAACAGCACTTCGGTGCAAAGTAAGCTGCGAGTAGCAGCTTGCAAAGTCGTCGACATGGAGTTTCGCCGAGCCTGCGAACTACAGCGAACACTGGAAACAGTACCCGCTGCGTAGGCGTTTGACGCGAGGCTCCTAAATCGATGACACAAAGAAACAACAACAACAAC
CAUGA_UCUAAA	TTCTAATACGACTCACTATAGGAACAGCACTTCGGTGCAAAACGCGACGCGAGTAGCGTCGTGTAAAAGTGTTTACATGACTAATAGCCGAGCCTGGGAACTACCTAGAACACTGGAAACAGTACCCTGGGCCCGGGCGTTTGACGTTGTTGGTCTAAATAAGCACTACAAAGAAACAACAACAACAAC
CACGG_CCUAAC	TTCTAATACGACTCACTATAGGAACAGCACTTCGGTGCAAATGAAACGGCGAGTAGCCGTTTCAAAAGTGTCGGACACGGTTAGTCACCGAGCCGTGGAACTACGTAGAACACTGGAAACAGTACCCTACGCTATGGCGTTTGACGTGGCTAACCTAACTCCGGCACACAAAGAAACAACAACAACAAC
CAUGG_CCUAAC	TTCTAATACGACTCACTATAGGAACAGCACTTCGGTGCAAAGATCGGTGCGAGTAGCATCGATCAAAGCTGCGCACATGGCTGACCACCGAGCCTGTGAACTACCGTGAACACTGGAAACAGTACCCACGGCGCAGGCGTTTGACGTGGTCGGCCTAACTGCGTAGCACAAAGAAACAACAACAACAAC
CAUGC_GCUAAA	TTCTAATACGACTCACTATAGGAACAGCACTTCGGTGCAAATGTCGGCGCGAGTAGCGTTGGCAAAAGTAAGCTACATGCGGTCTTGCCGAGCCACGGAACTACCGTGAACACTGGAAACAGTACCCACGGCTGTGGCGTTTGACGCGGGACTGCTAAATAGCTTGCACAAAGAAACAACAACAACAAC
CACGG_CCUAAA	TTCTAATACGACTCACTATAGGAACAGCACTTCGGTGCAAAGTGTCGGGCGAGTAGCCCGGCACAAAACCTCATACACGGCTTGCGACCGAGCCTCAGAACTACGTTGAACACTGGAAACAGTACCCAACGCTGAGGCGTTTGACGTTGCGAGCCTAAATATGAGGTACAAAGAAACAACAACAACAAC
CAUGG_CCUACA	TTCTAATACGACTCACTATAGGAACAGCACTTCGGTGCAAAGTTCTTAGCGAGTAGCTGAGAATAAATAATTCCACATGGTGGCTGGCCGAGCCTCAGAACTACCATGAACACTGGAAACAGTACCCATGGCTGAGGCGTTTGACGTCAGCCGCCTACATGGAATTAACAAAGAAACAACAACAACAAC
GACGG_CCUAAG	TTCTAATACGACTCACTATAGGAACAGCACTTCGGTGCAAAGCCTAGGGCGAGTAGCTCTAGGCAAAAGGATGCAGACGGTTATGTGCCGAGCCTAGGAACTACGATGAACACTGGAAACAGTACCCATTGCTTAGGCGTTTGACGCACATGACCTAAGTGCATTCTACAAAGAAACAACAACAACAAC
CACGG_CCUACC	TTCTAATACGACTCACTATAGGAACAGCACTTCGGTGCAAAAGTGTTTGCGAGTAGCAAGCACTAAACTATCAAACACGGCTCGTGACCGAGCCTCGGAACTACCTAGAACACTGGAAACAGTACCCTAGGCCGAGGCGTTTGACGTCGCGAGCCTACCTTTGATAGACAAAGAAACAACAACAACAAC
AACGG_CCUGCC	TTCTAATACGACTCACTATAGGAACAGCACTTCGGTGCAAACTATCAAGCGAGTAGCTTGATAGAAACTCTATGAAACGGTTTAATGCCGAGCCGTTGAACTACAGAGAACACTGGAAACAGTACCCTTTGCGATGGCGTTTGACGCATTAAGCCTGCCTCATGGAGACAAAGAAACAACAACAACAAC
UAUGG_CCUAAC	TTCTAATACGACTCACTATAGGAACAGCACTTCGGTGCAAAATCAGGAGCGAGTAGCTTCTGGTAAAACGCGACATATGGTCTCAGACCGAGCTCGGGAACTACTTTGAACACTGGAAACAGTACCCAAAGCCTGAGCGTTTGACGTCTGAGGCCTAACTGTCGTGTACAAAGAAACAACAACAACAAC
CAAGG_CCUAAA	TTCTAATACGACTCACTATAGGAACAGCACTTCGGTGCAAATCATGGAGCGAGTAGCTCCGTGAAAAGCCTAGGACAAGGTTTCTTGCCGAGCCAATGAACTACCGAGAACACTGGAAACAGTACCCTTGGCGTTGGCGTTTGACGCGAGGAACCTAAATTCTAGGCACAAAGAAACAACAACAACAAC
UAUGG_CCUAAAG	TTCTAATACGACTCACTATAGGAACAGCACTTCGGTGCAAACTCTATGGCGAGTAGCCATGGAGAAAGATCGGTATATGGTTAGGCGCCGAGCCTTGGAACTACCAGGAACACTGGAAACAGTACCCCTGGCCAGGGCGTTTGACGTGCCTAGCCTAAAGTATCGATCACAAAGAAACAACAACAACAAC
CACGC_GCUAAA	TTCTAATACGACTCACTATAGGAACAGCACTTCGGTGCAAACGTTCCTGCGAGTAGCGGGAATGAAACGTAAGGACACGCTCAAATGCCGAGCCTAGGAACTACCTAGAACACTGGAAACAGTACCCTAGGCCTAGGCGTTTGACGCATTTGAGCTAAATTCTTATGACAAAGAAACAACAACAACAAC
CAUGG_CCUACC	TTCTAATACGACTCACTATAGGAACAGCACTTCGGTGCAAACGTAAGGGCGAGTAGCTCTTATGAAACGTTCCTACATGGCAGCTAGCCGAGCCTGCGAACTACGAGGAACACTGGAAACAGTACCCCTCGCGCGGGCGTTTGACGCTAGTTGCCTACCTGGGAATGACAAAGAAACAACAACAACAAC
CAGGG_CCUAAA	TTCTAATACGACTCACTATAGGAACAGCACTTCGGTGCAAATCGCCTTGCGAGTAGCAGGGTGAAAATGAAACGACAGGGAGTCGTACCGAGCCATTGAACTACGTGGAACACTGGAAACAGTACCCCATGCAATGGCGTTTGACGTACGATTCCTAAATCGTTTCAACAAAGAAACAACAACAACAAC
CACGG_CCUACA	TTCTAATACGACTCACTATAGGAACAGCACTTCGGTGCAAAACTAATCGCGAGTAGCGGTTGGTAAATTGGTTTACACGGTCTTTGCCCGAGCCTCGGAACTACGCTGAACACTGGAAACAGTACCCAGCGCCGAGGCGTTTGACGGCGAAGACCTACATGAATCGAACAAAGAAACAACAACAACAAC
CAUGC_GCUACA	TTCTAATACGACTCACTATAGGAACAGCACTTCGGTGCAAATAGGATAGCGAGTAGCTATCTTGAAACTGTGGTACATGCGGACGAGCCGAGCCGACGAACTACCACGAACACTGGAAACAGTACCCGTGGCGTTGGCGTTTGACGCTCGTCTGCTACATATTGCGGACAAAGAAACAACAACAACAAC
CAGGG_CCUACC	TTCTAATACGACTCACTATAGGAACAGCACTTCGGTGCAAATTGGTTTGCGAGTAGCGAATCGAAAATGGGTCCACAGGGCAGAGGACCGAGCTCACGAACTACACCGAACACTGGAAACAGTACCCGGTGCGTGAGCGTTTGACGTCCTTTGCCTACCTGGGCCCGACAAAGAAACAACAACAACAAC
CAUGU_ACUAAA	TTCTAATACGACTCACTATAGGAACAGCACTTCGGTGCAAAAGACCGGGCGAGTAGCTTGGTCTAAAAGACCGGACATGTAACGTTACCGAGCCTGAGAACTACAGCGAACACTGGAAACAGTACCCGCTGCTTAGGCGTTTGACGTGATGTTACTAAATTTGGTCTACAAAGAAACAACAACAACAAC
UACGG_CCUAAG	TTCTAATACGACTCACTATAGGAACAGCACTTCGGTGCAAAGGATATTGCGAGTAGCGATGTTCAAATGCTTAAATACGGTGGGTTGCCGAGCCAACGAACTACTCTGAACACTGGAAACAGTACCCAGAGCGTTGGCGTTTGACGCGACTCGCCTAAGTTTAAGCAACAAAGAAACAACAACAACAAC
UACGG_CCUACG	TTCTAATACGACTCACTATAGGAACAGCACTTCGGTGCAAATAATTCCGCGAGTAGCGGAATTAAAAACTAATCATACGGAGTAATACCGAGCCAAAGAACTACCAAGAACACTGGAAACAGTACCCTTGGCTTTGGCGTTTGACGTATTACTCCTACGTGGTTGGTACAAAGAAACAACAACAACAAC
UACGG_CCUAAC	TTCTAATACGACTCACTATAGGAACAGCACTTCGGTGCAAAGCTGCGCGCGAGTAGCGCGTAGCAAATCATGGAATACGGTCCGTGGCCGAGCTGTCGAACTACGTGGAACACTGGAAACAGTACCCCACGCGGCAGCGTTTGACGCCACGGACCTAACTTCCGTGAACAAAGAAACAACAACAACAAC
CAAGG_CCUAAC	TTCTAATACGACTCACTATAGGAACAGCACTTCGGTGCAAAAGGATGCGCGAGTAGCGCATTCTAAATCTCTGGACAAGGTGAAGCGCCGAGCCAGTGAACTACAGTGAACACTGGAAACAGTACCCGCTGCATTGGCGTTTGACGTGCTTCACCTAACTCTAGAGGACAAAGAAACAACAACAACAAC
CAGGG_CCUAAC	TTCTAATACGACTCACTATAGGAACAGCACTTCGGTGCAAAACCTCATGCGAGTAGCATGAGGTAAATCGCCTTACAGGGTGTAGGACCGAGCCGGAGAACTACCGTGAACACTGGAAACAGTACCCACGGCTCTGGCGTTTGACGTCCTGCACCTAACTAGGGTGAACAAAGAAACAACAACAACAAC
mtt6_mutations_set_2
CAAGG_CCUACC	TTCTAATACGACTCACTATAGGAACAGCACTTCGGTGCAAACGTAAGGGCGAGTAGCTCTTATGAAAGTGTCGGACAAGGCTGTCGACCGAGCCATCGAACTACAGTGAACACTGGAAACAGTACCCATTGCGGTGGCGTTTGACGTCGACAGCCTACCTCCGGCACACAAAGAAACAACAACAACAAC
UACGG_CCUAAA	TTCTAATACGACTCACTATAGGAACAGCACTTCGGTGCAAAGTAAGCTGCGAGTAGCAGCTTGCAAACTATCAAATACGGCTGTGCGCCGAGCCTTGGAACTACGGAGAACACTGGAAACAGTACCCTTCGCCAAGGCGTTTGACGCGTACAGCCTAAATTTGATAGACAAAGAAACAACAACAACAAC
AAUGG_CCUUCC	TTCTAATACGACTCACTATAGGAACAGCACTTCGGTGCAAAAGGATGCGCGAGTAGCGCATTCTAAAACGCGACAAATGGTAGCTCGCCGAGCCTATGAACTACCTCGAACACTGGAAACAGTACCCGAGGCATAGGCGTTTGACGTGAGCTGCCTTCCTGTCGTGTACAAAGAAACAACAACAACAAC
CAGGG_CCUACA	TTCTAATACGACTCACTATAGGAACAGCACTTCGGTGCAAAGTCGTCGGCGAGTAGCCGATGACAAAGCCTAGGACAGGGTGAGTTACCGAGCCTTGGAACTACTTAGAACACTGGAAACAGTACCCTAAGCCAAGGCGTTTGACGTGATTCACCTACATTCTAGGCACAAAGAAACAACAACAACAAC
AAUGG_CCUAAA	TTCTAATACGACTCACTATAGGAACAGCACTTCGGTGCAAAACTAATCGCGAGTAGCGGTTGGTAAATAATTCCAAATGGAATGGTGCCGAGCCTGCGAACTACCTCGAACACTGGAAACAGTACCCGAGGCGCGGGCGTTTGACGTATCGTTCCTAAATGGAATTAACAAAGAAACAACAACAACAAC
CAAGC_GCUAAA	TTCTAATACGACTCACTATAGGAACAGCACTTCGGTGCAAAAGTGTTTGCGAGTAGCAAGCACTAAATCATGGAACAAGCCTAATCGCCGAGCCTGCGAACTACCTCGAACACTGGAAACAGTACCCGAGGCGCGGGCGTTTGACGCGGTTGGGCTAAATTCCGTGAACAAAGAAACAACAACAACAAC
AAUGG_CCUAAC	TTCTAATACGACTCACTATAGGAACAGCACTTCGGTGCAAAGCCTAGGGCGAGTAGCTCTAGGCAAACGTTCCTAAATGGTCTTGTGCCGAGCCTTAGAACTACATAGAACACTGGAAACAGTACCCTATGCTGAGGCGTTTGACGCACGAGACCTAACTGGGAATGACAAAGAAACAACAACAACAAC
CAUGG_CCUUCC	TTCTAATACGACTCACTATAGGAACAGCACTTCGGTGCAAACGTTCCTGCGAGTAGCGGGAATGAAACTCTATGACATGGACTGGTGCCGAGCCATAGAACTACATTGAACACTGGAAACAGTACCCAATGCTATGGCGTTTGACGCACTAGTCCTTCCTCATGGAGACAAAGAAACAACAACAACAAC
CAGGC_GCUAAA	TTCTAATACGACTCACTATAGGAACAGCACTTCGGTGCAAATCATGGAGCGAGTAGCTCCGTGAAAAGATCGGTACAGGCTGGAGAACCGAGCCTCGGAACTACCTGGAACACTGGAAACAGTACCCCAGGCTGAGGCGTTTGACGTTCTTCAGCTAAATATCGATCACAAAGAAACAACAACAACAAC
GAUGG_CCUAAA	TTCTAATACGACTCACTATAGGAACAGCACTTCGGTGCAAACTCTATGGCGAGTAGCCATGGAGAAACTGTGGTAGATGGTGTGTGACCGAGCCAAGGAACTACAAAGAACACTGGAAACAGTACCCTTTGCCTTGGCGTTTGACGTCGCATACCTAAATATTGCGGACAAAGAAACAACAACAACAAC
UAUGG_CCUACC	TTCTAATACGACTCACTATAGGAACAGCACTTCGGTGCAAATGTCGGCGCGAGTAGCGTTGGCAAAAGTAAGCTATATGGATAGGGCCCGAGCCTTGGAACTACTCCGAACACTGGAAACAGTACCCGGAGCCAAGGCGTTTGACGGTCCTATCCTACCTAGCTTGCACAAAGAAACAACAACAACAAC
UACGG_CCUACC	TTCTAATACGACTCACTATAGGAACAGCACTTCGGTGCAAAGATCGGTGCGAGTAGCATCGATCAAATGAAACGATACGGTGTCGCACCGAGCCAATGAACTACCTAGAACACTGGAAACAGTACCCTAGGCATTGGCGTTTGACGTGTGACACCTACCTCGTTTCAACAAAGAAACAACAACAACAAC
UACGC_GCUACG	TTCTAATACGACTCACTATAGGAACAGCACTTCGGTGCAAAGTGTCGGGCGAGTAGCCCGGCACAAAACTAATCATACGCGGGTGAGCCGAGCCTTGGAACTACACCGAACACTGGAAACAGTACCCGGTGCCGAGGCGTTTGACGCTCACTCGCTACGTGGTTGGTACAAAGAAACAACAACAACAAC
CAUGG_CCUUAA	TTCTAATACGACTCACTATAGGAACAGCACTTCGGTGCAAATGCTTAAGCGAGTAGCTTAAGCAAAAAGTGTTTACATGGGTACGCTCCGAGCCTGTGAACTACAATGAACACTGGAAACAGTACCCATTGCGCGGGCGTTTGACGAGCGTACCCTTAATAAGCACTACAAAGAAACAACAACAACAAC
UAUGG_UCUAAC	TTCTAATACGACTCACTATAGGAACAGCACTTCGGTGCAAAAGACCGGGCGAGTAGCTTGGTCTAAAATCAGGAATATGGCGTCAATCCGAGCCTGAGAACTACACGGAACACTGGAAACAGTACCCCGTGCTTAGGCGTTTGACGATTGATGTCTAACTTTCTGGTACAAAGAAACAACAACAACAAC
UACGC_GCUAAG	TTCTAATACGACTCACTATAGGAACAGCACTTCGGTGCAAAGGATATTGCGAGTAGCGATGTTCAAAACCTCATATACGCCGATGAGCCGAGCCAGGGAACTACGGAGAACACTGGAAACAGTACCCTCTGCCTTGGCGTTTGACGTTCATTGGCTAAGTATGAGGTACAAAGAAACAACAACAACAAC
UACGA_UCUAAG	TTCTAATACGACTCACTATAGGAACAGCACTTCGGTGCAAAGTTCTTAGCGAGTAGCTGAGAATAAAGCTGCGCATACGACCTACTGCCGAGCCGAGGAACTACCTAGAACACTGGAAACAGTACCCTAGGCCTTGGCGTTTGACGCGGTAGGTCTAAGTGCGTAGCACAAAGAAACAACAACAACAAC
GAUGG_CCUAAAG	TTCTAATACGACTCACTATAGGAACAGCACTTCGGTGCAAACTATCAAGCGAGTAGCTTGATAGAAATGGGTCCAGATGGAGCGATGCCGAGCCTTCGAACTACGCAGAACACTGGAAACAGTACCCTGTGCGAGGGCGTTTGACGCATTGCTCCTAAAGTGGGCCCGACAAAGAAACAACAACAACAAC
CAUGU_ACUAAC	TTCTAATACGACTCACTATAGGAACAGCACTTCGGTGCAAATACTGTTGCGAGTAGCGGCGGTGAAAGTCGTCGACATGTATCGTGCCCGAGCCTGAGAACTACGGAGAACACTGGAAACAGTACCCTCTGCTCGGGCGTTTGACGGCACGGTACTAACTCGATGACACAAAGAAACAACAACAACAAC
AAGGG_CCUGCC	TTCTAATACGACTCACTATAGGAACAGCACTTCGGTGCAAATTGGTTTGCGAGTAGCGAATCGAAAAAGGATGCAAAGGGTGTCTTGCCGAGCCTGGGAACTACGGAGAACACTGGAAACAGTACCCTCTGCCCAGGCGTTTGACGCAGGACACCTGCCTGCATTCTACAAAGAAACAACAACAACAAC
UACGA_UCUACG	TTCTAATACGACTCACTATAGGAACAGCACTTCGGTGCAAATCGCCTTGCGAGTAGCAGGGTGAAAATGTCGGCATACGACGGTGGGCCGAGCCTACGAACTACATGGAACACTGGAAACAGTACCCCATGCGTGGGCGTTTGACGCTTACTGTCTACGTGTTGGCAACAAAGAAACAACAACAACAAC
UACGG_CCUACA	TTCTAATACGACTCACTATAGGAACAGCACTTCGGTGCAAAGCTGCGCGCGAGTAGCGCGTAGCAAATGCTTAAATACGGCTACTCGCCGAGCCTGAGAACTACGCCGAACACTGGAAACAGTACCCGGTGCTTAGGCGTTTGACGCGAGTGGCCTACATTTAAGCAACAAAGAAACAACAACAACAAC
UAGGG_CCUACC	TTCTAATACGACTCACTATAGGAACAGCACTTCGGTGCAAAACCTCATGCGAGTAGCATGAGGTAAATCGCCTTATAGGGTTGGGTGCCGAGCCATAGAACTACGTTGAACACTGGAAACAGTACCCAGCGCTGTGGCGTTTGACGCGCCCGACCTACCTAGGGTGAACAAAGAAACAACAACAACAAC
CACGG_CCUUCC	TTCTAATACGACTCACTATAGGAACAGCACTTCGGTGCAAATGGGTCCGCGAGTAGCGGGCCCGAAATCTCTGGACACGGGACTGGACCGAGCCTAAGAACTACTGCGAACACTGGAAACAGTACCCGCAGCTTAGGCGTTTGACGTCCAGTCCCTTCCTCTAGAGGACAAAGAAACAACAACAACAAC
AACGG_CCUAAC	TTCTAATACGACTCACTATAGGAACAGCACTTCGGTGCAAATAATTCCGCGAGTAGCGGAATTAAAACGTAAGGAAACGGGAGCCGGCCGAGCCTCGGAACTACGTAGAACACTGGAAACAGTACCCTACGCCGAGGCGTTTGACGTTGGCTCCCTAACTTCTTATGACAAAGAAACAACAACAACAAC
mtt6_mutations_set_3
AAUGG_CCUACC	TTCTAATACGACTCACTATAGGAACAGCACTTCGGTGCAAAACCTCATGCGAGTAGCATGAGGTAAAGATCGGTAAATGGTGTTTAGCCGAGCCATCGAACTACTGTGAACACTGGAAACAGTACCCACAGCGATGGCGTTTGACGCTGAGCGCCTACCTATCGATCACAAAGAAACAACAACAACAAC
UAUGG_CCUAAAC	TTCTAATACGACTCACTATAGGAACAGCACTTCGGTGCAAAAGGATGCGCGAGTAGCGCATTCTAAACTCTATGATATGGGAGAACACCGAGCCTGCGAACTACGTGGAACACTGGAAACAGTACCCCATGCGCAGGCGTTTGACGTGTTCTCCCTAAACTCATGGAGACAAAGAAACAACAACAACAAC
AAUGG_CCUGAC	TTCTAATACGACTCACTATAGGAACAGCACTTCGGTGCAAACGTTCCTGCGAGTAGCGGGAATGAAAGCCTAGGAAATGGTTGCCGGCCGAGCATCGGAACTACAGTGAACACTGGAAACAGTACCCACTGCCGGTGCGTTTGACGTTGGCAGCCTGACTTCTAGGCACAAAGAAACAACAACAACAAC
UACGG_CCUAAU	TTCTAATACGACTCACTATAGGAACAGCACTTCGGTGCAAAGTAAGCTGCGAGTAGCAGCTTGCAAAGTCGTCGATACGGATGTGAGCCGAGCTCGGGAACTACGTGGAACACTGGAAACAGTACCCCATGCTCGAGCGTTTGACGCTCATATCCTAATTCGATGACACAAAGAAACAACAACAACAAC
UACGG_CCUACU	TTCTAATACGACTCACTATAGGAACAGCACTTCGGTGCAAAAGACCGGGCGAGTAGCTTGGTCTAAAACTAATCATACGGTGCTTGGCCGAGCCAGCGAACTACAGTGAACACTGGAAACAGTACCCGCTGCGCTGGCGTTTGACGCCAGGCGCCTACTTGGTTGGTACAAAGAAACAACAACAACAAC
UACGG_UCUACG	TTCTAATACGACTCACTATAGGAACAGCACTTCGGTGCAAAGCCTAGGGCGAGTAGCTCTAGGCAAAAGTGTTTATACGGCGCTTACCCGAGCCTGGGAACTACAGTGAACACTGGAAACAGTACCCACTGCCCGGGCGTTTGACGGTGAGCGTCTACGTAAGCACTACAAAGAAACAACAACAACAAC
CAUGG_CCUGCC	TTCTAATACGACTCACTATAGGAACAGCACTTCGGTGCAAATGGGTCCGCGAGTAGCGGGCCCGAAAGTGTCGGACATGGTTCATCGCCGAGCCTAGGAACTACAGAGAACACTGGAAACAGTACCCTCTGCTTAGGCGTTTGACGCGGTGAACCTGCCTCCGGCACACAAAGAAACAACAACAACAAC
AAAGG_CCUGCC	TTCTAATACGACTCACTATAGGAACAGCACTTCGGTGCAAAACTAATCGCGAGTAGCGGTTGGTAAACTATCAAAAAAGGCTGTTTACCGAGCCTCAGAACTACTTAGAACACTGGAAACAGTACCCTGAGCTGAGGCGTTTGACGTAGATAGCCTGCCTTTGATAGACAAAGAAACAACAACAACAAC
CACGG_CCUAUC	TTCTAATACGACTCACTATAGGAACAGCACTTCGGTGCAAATAATTCCGCGAGTAGCGGAATTAAAAAGGATGCACACGGTGCAGTGCCGAGCCAACGAACTACCGTGAACACTGGAAACAGTACCCGCGGCGTTGGCGTTTGACGCGCTGTACCTATCTGCATTCTACAAAGAAACAACAACAACAAC
GACGG_CCUACG	TTCTAATACGACTCACTATAGGAACAGCACTTCGGTGCAAAGCTGCGCGCGAGTAGCGCGTAGCAAATAATTCCAGACGGTGTGTTGCCGAGCATAGGAACTACCCTGAACACTGGAAACAGTACCCAGGGCCTGTGCGTTTGACGCAACGCGCCTACGTGGAATTAACAAAGAAACAACAACAACAAC
AAUGG_CCUGUAC	TTCTAATACGACTCACTATAGGAACAGCACTTCGGTGCAAAGTTCTTAGCGAGTAGCTGAGAATAAAACCTCATAAATGGTCGGTGGCCGAGCCTTAGAACTACCAGGAACACTGGAAACAGTACCCCTGGCTGAGGCGTTTGACGTCACCGACCTGTACTATGAGGTACAAAGAAACAACAACAACAAC
UACGG_UCUAAG	TTCTAATACGACTCACTATAGGAACAGCACTTCGGTGCAAAGTGTCGGGCGAGTAGCCCGGCACAAATCATGGAATACGGTCTAGTGCCGAGCCATTGAACTACCTCGAACACTGGAAACAGTACCCGAGGCAATGGCGTTTGACGCATTAGATCTAAGTTCCGTGAACAAAGAAACAACAACAACAAC
CAUGG_CCUACU	TTCTAATACGACTCACTATAGGAACAGCACTTCGGTGCAAAGTCGTCGGCGAGTAGCCGATGACAAAGTAAGCTACATGGTGTAATTCCGAGCCTGCGAACTACGTGGAACACTGGAAACAGTACCCCACGCGCAGGCGTTTGACGAATTGCGCCTACTTAGCTTGCACAAAGAAACAACAACAACAAC
UACGC_GCUAAA	TTCTAATACGACTCACTATAGGAACAGCACTTCGGTGCAAACTATCAAGCGAGTAGCTTGATAGAAATGAAACGATACGCCTGATTGCCGAGCCTTGGAACTACGTCGAACACTGGAAACAGTACCCGGCGCTAAGGCGTTTGACGCAGTCAGGCTAAATCGTTTCAACAAAGAAACAACAACAACAAC
CACGG_CCUAAU	TTCTAATACGACTCACTATAGGAACAGCACTTCGGTGCAAATCGCCTTGCGAGTAGCAGGGTGAAAAGCTGCGCACACGGCAAGCTGCCGAGCCAAGGAACTACATCGAACACTGGAAACAGTACCCGATGCCTTGGCGTTTGACGTAGCTTGCCTAATTGCGTAGCACAAAGAAACAACAACAACAAC
AACGG_CCUAAA	TTCTAATACGACTCACTATAGGAACAGCACTTCGGTGCAAAAGTGTTTGCGAGTAGCAAGCACTAAACGTTCCTAAACGGGTGGTGGCCGAGCCTCCGAACTACGCCGAACACTGGAAACAGTACCCGGTGCGGAGGCGTTTGACGCCGCCGCCCTAAATGGGAATGACAAAGAAACAACAACAACAAC
CAUGG_CCUCCC	TTCTAATACGACTCACTATAGGAACAGCACTTCGGTGCAAAGATCGGTGCGAGTAGCATCGATCAAATCGCCTTACATGGTGTACGGCCGAGCAGCTGAACTACATTGAACACTGGAAACAGTACCCAATGCAGCTGCGTTTGACGTCGTATACCTCCCTAGGGTGAACAAAGAAACAACAACAACAAC
UAAGG_CCUAAC	TTCTAATACGACTCACTATAGGAACAGCACTTCGGTGCAAACTCTATGGCGAGTAGCCATGGAGAAACGTAAGGATAAGGTGGACGGCCGAGCCAACGAACTACAATGAACACTGGAAACAGTACCCATTGCGTTGGCGTTTGACGTCGTCCACCTAACTTCTTATGACAAAGAAACAACAACAACAAC
CACGG_CCUCCC	TTCTAATACGACTCACTATAGGAACAGCACTTCGGTGCAAATGCTTAAGCGAGTAGCTTAAGCAAAAATCAGGAACACGGCTTATCGCCGAGCTCGTGAACTACGTGGAACACTGGAAACAGTACCCCACGCACGAGCGTTTGACGTGGTAGGCCTCCCTTTCTGGTACAAAGAAACAACAACAACAAC
CACGG_CCUACG	TTCTAATACGACTCACTATAGGAACAGCACTTCGGTGCAAAGGATATTGCGAGTAGCGATGTTCAAATGCTTAAACACGGTGCGAGGCCGAGCAGTCGAACTACATCGAACACTGGAAACAGTACCCGATGCGGCTGCGTTTGACGCTTCGCACCTACGTTTAAGCAACAAAGAAACAACAACAACAAC
CACGG_CCUUAC	TTCTAATACGACTCACTATAGGAACAGCACTTCGGTGCAAACGTAAGGGCGAGTAGCTCTTATGAAAGTTCTTAACACGGATAGTTCCCGAGCCTGGGAACTACCAGGAACACTGGAAACAGTACCCCTGGCCCGGGCGTTTGACGGAACTGTCCTTACTTGAGAATACAAAGAAACAACAACAACAAC
AAUGG_CCUAAG	TTCTAATACGACTCACTATAGGAACAGCACTTCGGTGCAAATGAAACGGCGAGTAGCCGTTTCAAAACTGTGGTAAATGGATGTACGCCGAGCCAAAGAACTACATCGAACACTGGAAACAGTACCCGATGCTTTGGCGTTTGACGCGTATATCCTAAGTATTGCGGACAAAGAAACAACAACAACAAC
CACGG_CCUAAG	TTCTAATACGACTCACTATAGGAACAGCACTTCGGTGCAAATGTCGGCGCGAGTAGCGTTGGCAAAATGTCGGCACACGGTTACTTACCGAGCCTGTGAACTACTCAGAACACTGGAAACAGTACCCTGGGCACGGGCGTTTGACGTGAGTAGCCTAAGTGTTGGCAACAAAGAAACAACAACAACAAC
CAUGG_CCCUAAC	TTCTAATACGACTCACTATAGGAACAGCACTTCGGTGCAAATCTCTGGGCGAGTAGCCTAGAGGAAATCTCTGGACATGGTAGTTAGCCGAGCCTGAGAACTACAATGAACACTGGAAACAGTACCCATTGCTCAGGCGTTTGACGCTGACTACCCTAACTCTAGAGGACAAAGAAACAACAACAACAAC
mtt6_mutations_set_4
GAUGG_CCUACAC	TTCTAATACGACTCACTATAGGAACAGCACTTCGGTGCAAACGTTCCTGCGAGTAGCGGGAATGAAAAGGATGCAGATGGCTTGCGACCGAGCTTGGGAACTACGTTGAACACTGGAAACAGTACCCAACGCCCGAGCGTTTGACGTTGTAAGCCTACACTGCATTCTACAAAGAAACAACAACAACAAC
CACGG_CCUUAA	TTCTAATACGACTCACTATAGGAACAGCACTTCGGTGCAAACTATCAAGCGAGTAGCTTGATAGAAAGTAAGCTACACGGTCTCCAGCCGAGCCTTTGAACTACAGAGAACACTGGAAACAGTACCCTTTGCAAAGGCGTTTGACGCTGGAGACCTTAATAGCTTGCACAAAGAAACAACAACAACAAC
UAUGG_CCUCAC	TTCTAATACGACTCACTATAGGAACAGCACTTCGGTGCAAAGGATATTGCGAGTAGCGATGTTCAAAGTCGTCGATATGGAAGTAGGCCGAGCCATGGAACTACGTCGAACACTGGAAACAGTACCCGGCGCCGTGGCGTTTGACGCCTACTTCCTCACTCGATGACACAAAGAAACAACAACAACAAC
CAUGG_CCUAAU	TTCTAATACGACTCACTATAGGAACAGCACTTCGGTGCAAAGTTCTTAGCGAGTAGCTGAGAATAAAGTGTCGGACATGGTTGGTTGCCGAGCCTGTGAACTACCTCGAACACTGGAAACAGTACCCGAGGCGCGGGCGTTTGACGCAGCCAACCTAATTCCGGCACACAAAGAAACAACAACAACAAC
CAUGC_GCUUAA	TTCTAATACGACTCACTATAGGAACAGCACTTCGGTGCAAAAGACCGGGCGAGTAGCTTGGTCTAAAGATCGGTACATGCCGTGATGCCGAGCCGGCGAACTACGTGGAACACTGGAAACAGTACCCCACGCGCTGGCGTTTGACGCGTTATGGCTTAATATCGATCACAAAGAAACAACAACAACAAC
AACGG_CCUACG	TTCTAATACGACTCACTATAGGAACAGCACTTCGGTGCAAAACTAATCGCGAGTAGCGGTTGGTAAACTCTATGAAACGGAGTTTCGCCGAGCCTTGGAACTACTTGGAACACTGGAAACAGTACCCCAAGCCAAGGCGTTTGACGCGAGATTCCTACGTCATGGAGACAAAGAAACAACAACAACAAC
AAGGG_CCCUAAC	TTCTAATACGACTCACTATAGGAACAGCACTTCGGTGCAAAGCTGCGCGCGAGTAGCGCGTAGCAAAACTAATCAAAGGGATCGTTGCCGAGCCAGGGAACTACTGAGAACACTGGAAACAGTACCCTCAGCCCTGGCGTTTGACGCAGCGATCCCTAACTGGTTGGTACAAAGAAACAACAACAACAAC
UAGGG_CCUAAC	TTCTAATACGACTCACTATAGGAACAGCACTTCGGTGCAAAGTGTCGGGCGAGTAGCCCGGCACAAAGCTGCGCATAGGGCAGCGCACCGAGCCAGTGAACTACGTGGAACACTGGAAACAGTACCCCGCGCGCTGGCGTTTGACGTGTGCTGCCTAACTGCGTAGCACAAAGAAACAACAACAACAAC
CAUGG_CCUGAA	TTCTAATACGACTCACTATAGGAACAGCACTTCGGTGCAAACTCTATGGCGAGTAGCCATGGAGAAAAGTGTTTACATGGCTGTTAGCCGAGCCTGCGAACTACTCTGAACACTGGAAACAGTACCCAGAGCGCAGGCGTTTGACGTTGATAGCCTGAATAAGCACTACAAAGAAACAACAACAACAAC
CAUGG_CCUCAA	TTCTAATACGACTCACTATAGGAACAGCACTTCGGTGCAAATGCTTAAGCGAGTAGCTTAAGCAAAATCGCCTTACATGGGTTCAGGCCGAGCCTAAGAACTACCAGGAACACTGGAAACAGTACCCCTGGCTTGGGCGTTTGACGTCTGAGCCCTCAATAGGGTGAACAAAGAAACAACAACAACAAC
CACGG_CCUAGA	TTCTAATACGACTCACTATAGGAACAGCACTTCGGTGCAAAGTCGTCGGCGAGTAGCCGATGACAAACGTTCCTACACGGCATGTGGCCGAGCCATGGAACTACACGGAACACTGGAAACAGTACCCCGTGCCGTGGCGTTTGACGCTACGTGCCTAGATGGGAATGACAAAGAAACAACAACAACAAC
UAAGG_CCUAAAG	TTCTAATACGACTCACTATAGGAACAGCACTTCGGTGCAAAGTAAGCTGCGAGTAGCAGCTTGCAAACTATCAAATAAGGTCCATGGCCGAGCCTATGAACTACCCTGAACACTGGAAACAGTACCCAGGGCGTAGGCGTTTGACGCCATGGGCCTAAAGTTTGATAGACAAAGAAACAACAACAACAAC
GAUGG_CCUCCAC	TTCTAATACGACTCACTATAGGAACAGCACTTCGGTGCAAATCGCCTTGCGAGTAGCAGGGTGAAAATGCTTAAAGATGGGAATAGGCCGAGCCAGGGAACTACTATGAACACTGGAAACAGTACCCATGGCCCTGGCGTTTGACGTTTGTTCCCTCCACTTTAAGCAACAAAGAAACAACAACAACAAC
UAUGG_CUUAAC	TTCTAATACGACTCACTATAGGAACAGCACTTCGGTGCAAATCATGGAGCGAGTAGCTCCGTGAAAAACCTCATATATGGTCACGGGCCGAGCCGATGAACTACTCTGAACACTGGAAACAGTACCCAGAGCGTTGGCGTTTGACGTCTGTGACTTAACTATGAGGTACAAAGAAACAACAACAACAAC
CACGG_CCCUAAC	TTCTAATACGACTCACTATAGGAACAGCACTTCGGTGCAAAAGTGTTTGCGAGTAGCAAGCACTAAATGAAACGACACGGAGTCCGGCCGAGCCAACGAACTACTCTGAACACTGGAAACAGTACCCAGAGCGTTGGCGTTTGACGCTGGATTCCCTAACTCGTTTCAACAAAGAAACAACAACAACAAC
CACGG_CCUCAC	TTCTAATACGACTCACTATAGGAACAGCACTTCGGTGCAAATGAAACGGCGAGTAGCCGTTTCAAAACGTAAGGACACGGGTATCAGCCGAGCCTTGGAACTACACAGAACACTGGAAACAGTACCCTGTGCCGAGGCGTTTGACGCTGGTGCCCTCACTTCTTATGACAAAGAAACAACAACAACAAC
AAUGG_CCUACG	TTCTAATACGACTCACTATAGGAACAGCACTTCGGTGCAAAATCAGGAGCGAGTAGCTTCTGGTAAAACGCGACAAATGGATTGCTACCGAGCCGGCGAACTACCTAGAACACTGGAAACAGTACCCTAGGCGCTGGCGTTTGACGTAGTAGTCCTACGTGTCGTGTACAAAGAAACAACAACAACAAC
GAUGG_CCCUAAG	TTCTAATACGACTCACTATAGGAACAGCACTTCGGTGCAAATGGGTCCGCGAGTAGCGGGCCCGAAATAATTCCAGATGGACGTTTGCCGAGCCGATGAACTACGGAGAACACTGGAAACAGTACCCTCTGCATTGGCGTTTGACGTAAGCGTCCCTAAGTGGAATTAACAAAGAAACAACAACAACAAC
CACGG_CCUAGC	TTCTAATACGACTCACTATAGGAACAGCACTTCGGTGCAAAGATCGGTGCGAGTAGCATCGATCAAAAGACCGGACACGGGTGGTTACCGAGCCATCGAACTACGTGGAACACTGGAAACAGTACCCCATGCGATGGCGTTTGACGTGGCTACCCTAGCTTTGGTCTACAAAGAAACAACAACAACAAC
ACUGG_CCUGCC	TTCTAATACGACTCACTATAGGAACAGCACTTCGGTGCAAAAGGATGCGCGAGTAGCGCATTCTAAAGCCTAGGAACTGGGTGATTGCCGAGCCTACGAACTACGTAGAACACTGGAAACAGTACCCTACGCGTAGGCGTTTGACGCGATTACCCTGCCTTCTAGGCACAAAGAAACAACAACAACAAC
GACGG_CCUAAA	TTCTAATACGACTCACTATAGGAACAGCACTTCGGTGCAAATCTCTGGGCGAGTAGCCTAGAGGAAATCATGGAAGACGGACTAACGCCGAGCACGTGAACTACGGTGAACACTGGAAACAGTACCCACCGCACGTGCGTTTGACGCGTTAGTCCTAAATTCCGTGAACAAAGAAACAACAACAACAAC
CAUGC_GCUCAA	TTCTAATACGACTCACTATAGGAACAGCACTTCGGTGCAAATGTCGGCGCGAGTAGCGTTGGCAAAACTGTGGTACATGCTGTAGGGCCGAGCCTTCGAACTACATCGAACACTGGAAACAGTACCCGATGCGAAGGCGTTTGACGCCTTACAGCTCAATATTGCGGACAAAGAAACAACAACAACAAC
CAUGC_GCUGAA	TTCTAATACGACTCACTATAGGAACAGCACTTCGGTGCAAAGCCTAGGGCGAGTAGCTCTAGGCAAATCTCTGGACATGCGAATTTACCGAGCTGTGGAACTACGGAGAACACTGGAAACAGTACCCTCCGCCGCGGCGTTTGACGTGAGTTTGCTGAATCTAGAGGACAAAGAAACAACAACAACAAC
AAUGG_UCUAAG	TTCTAATACGACTCACTATAGGAACAGCACTTCGGTGCAAATAATTCCGCGAGTAGCGGAATTAAAATGTCGGCAAATGGTCTCCGGCCGAGCTAAAGAACTACGTCGAACACTGGAAACAGTACCCGATGCTTTAGCGTTTGACGTCGGAGATCTAAGTGTTGGCAACAAAGAAACAACAACAACAAC
