# Supplementary material for: High-throughput determination of RNA tertiary contact thermodynamics by quantitative DMS chemical mapping
Source: Nucleic Acids Res. 2024 Jul 31;52(16):9953–65. doi: 10.1093/nar/gkae633 (PMC11381326; doi:10.1093/nar/gkae633)
Supplement: gkae633_Supplemental_Files [file gkae633_supplemental_files.zip › supplemental_table_1.xlsx]

## Sheet: supplemental_table_1
name	sequence	structure	rna-map-dg	rna-map-dg-error	mg_1_2	mg_1_2_err	discarded
CCUGCC_AAAGG	AAAAGG&CCUGCCU	(..(((&)))...)	-10.03	0.200106	2.34402	0.115409	NO
CCUAAA_AACGG	AAACGG&CCUAAAU	(...((&))....)	-9.87	0.133477	3.43952	0.496741	NO
CCUAAC_AACGG	AAACGG&CCUAACU	(...((&))....)	-10.22	0.168719	2.10682	0.24059	NO
CCUACG_AACGG	AAACGG&CCUACGU	(...((&))....)	-9.55	0.194579	3.19558	0.408262	NO
CCUGCC_AACGG	AAACGG&CCUGCCU	(...((&))....)	-11.29	0.174987	1.17876	0.112025	NO
CCCUAAC_AAGGG	AAAGGG&CCCUAACU	(.((((&))))...)	-9.53	0.881248	2.09409	0.259244	NO
CCUGCC_AAGGG	AAAGGG&CCUGCCU	(..(((&)))...)	-10.28	0.152634	0.870771	0.0564313	NO
CCUAAA_AAUGG	AAAUGG&CCUAAAU	(...((&))....)	-10.53	0.151766	1.9905	0.27461	NO
CCUAAC_AAUGG	AAAUGG&CCUAACU	(...((&))....)	-10.49	0.105871	1.44216	0.153797	NO
CCUAAG_AAUGG	AAAUGG&CCUAAGU	(...((&))....)	-9.72	0.123311	2.99124	0.263237	NO
CCUACC_AAUGG	AAAUGG&CCUACCU	(...((&))....)	-10.17	0.125617	1.74382	0.0829718	NO
CCUACG_AAUGG	AAAUGG&CCUACGU	(...((&))....)	-9.16	0.107273	> 40	> 40	YES
CCUGAC_AAUGG	AAAUGG&CCUGACU	(...((&))....)	-10.15	0.657496	2.35127	0.160335	NO
CCUGUAC_AAUGG	AAAUGG&CCUGUACU	(...((&)).....)	-10	0.150893	3.67493	0.392139	NO
CCUUCC_AAUGG	AAAUGG&CCUUCCU	(...((&))....)	-10.59	0.180325	1.27949	0.099453	NO
UCUAAG_AAUGG	AAAUGG&UCUAAGU	(...((&))....)	-8.35	0.169531	> 40	> 40	YES
CCUGCC_ACUGG	AACUGG&CCUGCCU	(...((&))....)	-9.06	0.142704	7.48199	5.65823	NO
GCUAAA_CAAGC	ACAAGC&GCUAAAU	(..(((&)))...)	-10.53	0.214166	1.73015	0.275883	NO
CCUAAA_CAAGG	ACAAGG&CCUAAAU	(..(((&)))...)	-11.19	0.190857	0.530849	0.0358237	NO
CCUAAC_CAAGG	ACAAGG&CCUAACU	(..(((&)))...)	-10.68	0.141326	0.512942	0.0333139	NO
CCUACC_CAAGG	ACAAGG&CCUACCU	(..(((&)))...)	-10.59	0.227054	1.0625	0.103654	NO
GCUAAA_CACGC	ACACGC&GCUAAAU	(...((&))....)	-11.08	0.357864	0.338871	0.0107276	NO
CCCUAAC_CACGG	ACACGG&CCCUAACU	(...((&)).....)	-9.24	0.115574	3.33717	0.556887	NO
CCUAAA_CACGG	ACACGG&CCUAAAU	(...((&))....)	-11.38	0.173601	0.350792	0.0151378	NO
CCUAAC_CACGG	ACACGG&CCUAACU	(...((&))....)	-11.44	0.227713	0.72283	0.0374086	NO
CCUAAG_CACGG	ACACGG&CCUAAGU	((..((&))...))	-9.71	0.269883	3.33503	0.684606	NO
CCUAAU_CACGG	ACACGG&CCUAAUU	(...((&))....)	-9.93	0.167585	1.38624	0.0603033	NO
CCUACA_CACGG	ACACGG&CCUACAU	(...((&))....)	-10.85	0.0997276	0.783299	0.0497444	NO
CCUACC_CACGG	ACACGG&CCUACCU	(...((&))....)	-11.3	0.124178	1.20932	0.125086	NO
CCUACG_CACGG	ACACGG&CCUACGU	((..((&))...))	-9.78	0.156686	3.37176	0.587339	NO
CCUAGA_CACGG	ACACGG&CCUAGAU	(...((&))....)	-9.45	0.149187	4.1851	1.22388	NO
CCUAGC_CACGG	ACACGG&CCUAGCU	(...((&))....)	-9.09	0.259652	3.44078	1.2174	NO
CCUAUC_CACGG	ACACGG&CCUAUCU	(...((&))....)	-10.03	0.158042	2.16044	0.0948906	NO
CCUCAC_CACGG	ACACGG&CCUCACU	(...((&))....)	-9.19	0.211988	> 40	> 40	YES
CCUCCC_CACGG	ACACGG&CCUCCCU	(...((&))....)	-9.78	0.197978	3.62024	0.546427	NO
CCUUAA_CACGG	ACACGG&CCUUAAU	(...((&))....)	-9.68	0.11831	3.65805	0.99239	NO
CCUUAC_CACGG	ACACGG&CCUUACU	(...((&))....)	-9.76	0.199693	4.89631	0.39675	NO
CCUUCC_CACGG	ACACGG&CCUUCCU	(...((&))....)	-10.24	0.188179	5.03015	2.17465	NO
GCUAAA_CAGGC	ACAGGC&GCUAAAU	(..(((&)))...)	-10.44	0.347816	2.8148	0.76953	NO
CCUAAA_CAGGG	ACAGGG&CCUAAAU	(..(((&)))...)	-10.88	0.120931	0.216984	0.00544421	NO
CCUAAC_CAGGG	ACAGGG&CCUAACU	(..(((&)))...)	-10.61	0.13087	2.91645	0.69326	NO
CCUACA_CAGGG	ACAGGG&CCUACAU	(..(((&)))...)	-10.58	0.146025	0.851547	0.0555267	NO
CCUACC_CAGGG	ACAGGG&CCUACCU	(..(((&)))...)	-10.75	0.0973064	2.0786	0.261552	NO
UCUAAA_CAUGA	ACAUGA&UCUAAAU	(...((&))....)	-11.5	0.106121	2.69079	1.86618	YES
GCUAAA_CAUGC	ACAUGC&GCUAAAU	(...((&))....)	-11.39	0.159085	1.25932	0.123469	NO
GCUACA_CAUGC	ACAUGC&GCUACAU	(...((&))....)	-10.8	0.165884	2.50185	0.579326	NO
GCUCAA_CAUGC	ACAUGC&GCUCAAU	(...((&))....)	-8.82	0.223658	> 40	> 40	YES
GCUGAA_CAUGC	ACAUGC&GCUGAAU	(...((&))....)	-8.81	0.168978	> 40	> 40	YES
GCUUAA_CAUGC	ACAUGC&GCUUAAU	(...((&))....)	-9.56	0.16558	2.56048	0.476859	NO
CCCUAAC_CAUGG	ACAUGG&CCCUAACU	(...((&)).....)	-9.71	0.154306	2.38201	0.190758	NO
CCUAAA_CAUGG	ACAUGG&CCUAAAU	(...((&))....)	-11.77	0.171053	0.211946	0.00432557	NO
CCUAAC_CAUGG	ACAUGG&CCUAACU	(...((&))....)	-11.39	0.176856	0.613092	0.0342982	NO
CCUAAU_CAUGG	ACAUGG&CCUAAUU	(...((&))....)	-9.63	0.104019	2.38609	0.445812	NO
CCUACA_CAUGG	ACAUGG&CCUACAU	(...((&))....)	-11.31	0.117696	0.335256	0.0110882	NO
CCUACC_CAUGG	ACAUGG&CCUACCU	(...((&))....)	-11.05	0.140569	1.4911	0.165167	NO
CCUACU_CAUGG	ACAUGG&CCUACUU	(...((&))....)	-9.98	0.186737	2.38973	0.156603	NO
CCUCAA_CAUGG	ACAUGG&CCUCAAU	(...((&))....)	-9.47	0.135282	> 40	> 40	YES
CCUCCC_CAUGG	ACAUGG&CCUCCCU	(...((&))....)	-9.87	0.138519	2.82169	0.191634	NO
CCUGAA_CAUGG	ACAUGG&CCUGAAU	(...((&))....)	-9.52	0.105704	> 40	> 40	YES
CCUGCC_CAUGG	ACAUGG&CCUGCCU	(...((&))....)	-10.05	0.147788	2.44937	0.171588	NO
CCUUAA_CAUGG	ACAUGG&CCUUAAU	(...((&))....)	-10.37	0.185062	1.83371	0.226504	NO
CCUUCC_CAUGG	ACAUGG&CCUUCCU	(...((&))....)	-10.48	0.176408	2.04017	0.325002	NO
ACUAAA_CAUGU	ACAUGU&ACUAAAU	(...((&))....)	-10.73	0.0978015	1.04213	0.0962021	NO
ACUAAC_CAUGU	ACAUGU&ACUAACU	(...((&))....)	-10.29	0.0892597	1.11968	0.0991708	NO
CCUAAA_GACGG	AGACGG&CCUAAAU	(...((&))....)	-8.91	0.152013	5.34944	3.47009	NO
CCUAAG_GACGG	AGACGG&CCUAAGU	(...((&))....)	-11.3	0.179773	0.484056	0.0266253	NO
CCUACG_GACGG	AGACGG&CCUACGU	(...((&))....)	-10.02	0.162873	1.81431	0.0862747	NO
CCCUAAG_GAUGG	AGAUGG&CCCUAAGU	(...((&)).....)	-9.12	0.195999	2.99526	0.329156	NO
CCUAAA_GAUGG	AGAUGG&CCUAAAU	(...((&))....)	-10.42	0.1451	1.25062	0.131723	NO
CCUAAAG_GAUGG	AGAUGG&CCUAAAGU	(...((&)).....)	-10.29	0.196316	2.90641	0.720443	NO
CCUACAC_GAUGG	AGAUGG&CCUACACU	((..((&))....))	-9.7	0.138474	3.9116	0.753044	NO
CCUCCAC_GAUGG	AGAUGG&CCUCCACU	((..((&))....))	-9.3	0.303372	8.22888	3.64956	NO
CCUAAAG_UAAGG	AUAAGG&CCUAAAGU	((.(((&)))...))	-9.41	0.166968	26.6693	> 40	YES
CCUAAC_UAAGG	AUAAGG&CCUAACU	(..(((&)))...)	-9.85	0.254574	1.4591	0.0558991	NO
UCUAAG_UACGA	AUACGA&UCUAAGU	((..((&))...))	-10.31	0.120443	1.9404	0.454624	NO
UCUACG_UACGA	AUACGA&UCUACGU	((..((&))...))	-10.28	0.125799	1.92712	0.249956	NO
GCUAAA_UACGC	AUACGC&GCUAAAU	((..((&))...))	-9.95	0.134213	4.64358	0.975403	NO
GCUAAG_UACGC	AUACGC&GCUAAGU	((..((&))...))	-10.32	0.107493	0.522262	0.0156701	NO
GCUACG_UACGC	AUACGC&GCUACGU	((..((&))...))	-10.38	0.102377	1.78679	0.210904	NO
CCUAAA_UACGG	AUACGG&CCUAAAU	((..((&))...))	-10.59	0.180611	1.08965	0.119265	NO
CCUAAC_UACGG	AUACGG&CCUAACU	(...((&))....)	-10.69	0.134559	1.56758	0.170488	NO
CCUAAG_UACGG	AUACGG&CCUAAGU	((..((&))...))	-10.72	0.0944323	0.482171	0.0213187	NO
CCUAAU_UACGG	AUACGG&CCUAAUU	(...((&))....)	-10.14	0.115055	1.42048	0.0541	NO
CCUACA_UACGG	AUACGG&CCUACAU	((..((&))...))	-10.27	0.105176	1.23908	0.607633	YES
CCUACC_UACGG	AUACGG&CCUACCU	(...((&))....)	-10.39	0.105886	1.68203	0.327859	NO
CCUACG_UACGG	AUACGG&CCUACGU	((..((&))...))	-10.71	0.095249	1.62674	0.209361	NO
CCUACU_UACGG	AUACGG&CCUACUU	(...((&))....)	-10.13	0.109212	1.2946	0.0453468	NO
UCUAAG_UACGG	AUACGG&UCUAAGU	((..((&))...))	-10	0.11098	2.0541	0.188182	NO
UCUACG_UACGG	AUACGG&UCUACGU	((..((&))...))	-10.07	0.0995372	1.62065	0.061961	NO
CCUAAC_UAGGG	AUAGGG&CCUAACU	(..(((&)))...)	-9.53	0.123963	10.9883	20.3634	YES
CCUACC_UAGGG	AUAGGG&CCUACCU	(..(((&)))...)	-10.25	0.110895	3.15722	0.871122	NO
CCUAAAC_UAUGG	AUAUGG&CCUAAACU	(...((&)).....)	-10.15	0.136581	1.13693	0.0460266	NO
CCUAAAG_UAUGG	AUAUGG&CCUAAAGU	((..((&))....))	-11.13	0.101734	1.69649	0.194835	NO
CCUAAC_UAUGG	AUAUGG&CCUAACU	(...((&))....)	-11.26	0.156884	0.913369	0.0526919	NO
CCUACC_UAUGG	AUAUGG&CCUACCU	(...((&))....)	-10.39	0.125188	2.1468	0.431884	NO
CCUCAC_UAUGG	AUAUGG&CCUCACU	(...((&))....)	-9.64	0.217907	> 40	> 40	YES
CUUAAC_UAUGG	AUAUGG&CUUAACU	(...((&))....)	-9.3	0.183254	1.11232	0.246727	YES
UCUAAC_UAUGG	AUAUGG&UCUAACU	(...((&))....)	-10.34	0.093052	0.962158	0.0675853	NO
