# Supplementary material for: High-throughput determination of RNA tertiary contact thermodynamics by quantitative DMS chemical mapping
Source: Nucleic Acids Res. 2024 Jul 31;52(16):9953–65. doi: 10.1093/nar/gkae633 (PMC11381326; doi:10.1093/nar/gkae633)
Supplement: gkae633_Supplemental_Files [file gkae633_supplemental_files.zip › supplemental_table_2.xlsx]

## Sheet: supplemental_table_2
name	mutations	insertions
CCUAAA_CAUGG	A6G C7U
UCUAAA_CAUGA	U1C A6G C7U A11G
CCUAAC_CACGG	C6G C7U C9U
GCUAAA_CAUGC	G1C A6G C7U C11G
CCUAAC_CAUGG	C6G C7U
CCUAAA_CACGG	A6G C7U C9U
CCUACA_CAUGG	C5A A6G C7U
CCUAAG_GACGG	G7U C9U
CCUACC_CACGG	C5A C6G C7U C9U
CCUGCC_AACGG	G4A C5A C6G A7U C9U
CCUAAC_UAUGG	C6G
CCUAAA_CAAGG	A6G C7U A9U
CCUAAAG_UAUGG		6A
GCUAAA_CACGC	G1C A6G C7U C9U C11G
CCUACC_CAUGG	C5A C6G C7U
CCUAAA_CAGGG	A6G C7U G9U
CCUACA_CACGG	C5A A6G C7U C9U
GCUACA_CAUGC	G1C C5A A6G C7U C11G
CCUACC_CAGGG	C5A C6G C7U G9U
ACUAAA_CAUGU	A1C A6G C7U U11G
CCUAAG_UACGG	C9U
CCUACG_UACGG	C5A C9U
CCUAAC_UACGG	C6G C9U
CCUAAC_CAAGG	C6G C7U A9U
CCUAAC_CAGGG	C6G C7U G9U
CCUUCC_AAUGG	U4A C5A C6G A7U
CCUACC_CAAGG	C5A C6G C7U A9U
CCUAAA_UACGG	A6G C9U
CCUACA_CAGGG	C5A A6G C7U G9U
GCUAAA_CAAGC	G1C A6G C7U A9U C11G
CCUAAA_AAUGG	A6G A7U
CCUAAC_AAUGG	C6G A7U
CCUUCC_CAUGG	U4A C5A C6G C7U
GCUAAA_CAGGC	G1C A6G C7U G9U C11G
CCUAAA_GAUGG	A6G G7U
CCUACC_UAUGG	C5A C6G
CCUACC_UACGG	C5A C6G C9U
GCUACG_UACGC	G1C C5A C9U C11G
CCUUAA_CAUGG	U4A A6G C7U
UCUAAC_UAUGG	U1C C6G
GCUAAG_UACGC	G1C C9U C11G
UCUAAG_UACGA	U1C C9U A11G
ACUAAC_CAUGU	A1C C6G C7U U11G
CCUAAAG_GAUGG	G7U	6A
UCUACG_UACGA	U1C C5A C9U A11G
CCUGCC_AAGGG	G4A C5A C6G A7U G9U
CCUACA_UACGG	C5A A6G C9U
CCUACC_UAGGG	C5A C6G G9U
CCUUCC_CACGG	U4A C5A C6G C7U C9U
CCUAAC_AACGG	C6G A7U C9U
CCUACC_AAUGG	C5A C6G A7U
CCUGAC_AAUGG	G4A C6G A7U
CCUAAAC_UAUGG	A6G	7C
CCUAAU_UACGG	U6G C9U
CCUACU_UACGG	C5A U6G C9U
UCUACG_UACGG	U1C C5A C9U
CCUGCC_CAUGG	G4A C5A C6G C7U
CCUGCC_AAAGG	G4A C5A C6G A7U A9U
CCUAUC_CACGG	U5A C6G C7U C9U
CCUACG_GACGG	C5A G7U C9U
CCUGUAC_AAUGG	G4A C6G A7U	5U
UCUAAG_UACGG	U1C C9U
CCUACU_CAUGG	C5A U6G C7U
GCUAAA_UACGC	G1C A6G C9U C11G
CCUAAU_CACGG	U6G C7U C9U
CCUAAA_AACGG	A6G A7U C9U
CCUCCC_CAUGG	C4A C5A C6G C7U
CCUAAC_UAAGG	C6G A9U
CCUCCC_CACGG	C4A C5A C6G C7U C9U
CCUACG_CACGG	C5A C7U C9U
CCUUAC_CACGG	U4A C6G C7U C9U
CCUAAG_AAUGG	A7U
CCUAAG_CACGG	C7U C9U
CCCUAAC_CAUGG	C6G C7U	3C
CCUACAC_GAUGG	C6G G7U	5C
CCUUAA_CACGG	U4A A6G C7U C9U
CCUCAC_UAUGG	C4A C6G
CCUAUA_CACGG	U5A A6G C7U C9U
CCUAAU_CAUGG	U6G C7U
GCUUAA_CAUGC	G1C U4A A6G C7U C11G
CCUACG_AACGG	C5A A7U C9U
CCUAAC_UAGGG	C6G G9U
CCCUAAC_AAGGG	C6G A7U G9U	3C
CCUGAA_CAUGG	G4A A6G C7U
CCUCAA_CAUGG	C4A A6G C7U
CCUAGA_CACGG	G5A A6G C7U C9U
CCUAAAG_UAAGG	A9U	6A
CCUCCAC_GAUGG	C4A C6G G7U	5C
CUUAAC_UAUGG	U2C C6G
CCCUAAC_CACGG	C6G C7U C9U	3C
CCUCAC_CACGG	C4A C6G C7U C9U
CCUACG_AAUGG	C5A A7U
CCCUAAG_GAUGG	G7U	3C
CCUAGC_CACGG	G5A C6G C7U C9U
CCUGCC_ACUGG	G4A C5A C6G A7U C8A
CCUAAA_GACGG	A6G G7U C9U
GCUCAA_CAUGC	G1C C4A A6G C7U C11G
GCUGAA_CAUGC	G1C G4A A6G C7U C11G
UCUAAG_AAUGG	U1C A7U
